# Supplementary material for: Periodontal disease: Repercussions in pregnant woman and newborn health—A cohort study
Source: PLoS One. 2019 Nov 22;14(11):e0225036. doi: 10.1371/journal.pone.0225036 (PMC6874354; doi:10.1371/journal.pone.0225036)
Supplement: S1 Dataset — (XLSX) [file pone.0225036.s003.xlsx]

## Sheet: BASELINE
NEWCODE	AGERANGE	EDULEVEL	NPREG	IND_SMOK	IND_HG	IND_GD	IND_UTI	IND_VULVO	IND_BLEEDING	IND_PE	IND_ECLAMP	IND_PROM	LABOR	IND_LABORINFEC	SEVERofPD	IND_PREMAT	IND_FGR	IND_LBW	IND_SGA
1	1	1	1	1	0	0	0	0	1	0	0	0	0	0	1	0	0	0	0
2	2	1	2	1	0	0	1	0	0	0	0	1	0	0	2	0	0	0	1
3	0	0	1	0	0	0	0	1	0	0	0	0	0	0	0	0	0	0	1
4	1	1	1	0	0	0	1	1	0	0	0	0	0	0	1	0	0	0	0
5	1	1	1	0	0	0	0	0	0	0	0	0	0	0	1	0	1	0	1
6	0	1	1	0	0	0	0	0	0	0	0	1	1	0	0	0	0	0	0
7	1	0	1	1	0	0	0	0	0	1	1	0	1	0	2	0	0	0	1
8	0	1	2	0	0	0	0	0	1	0	0	0	0	0	1	0	0	0	0
9	1	1	2	1	0	0	0	0	0	0	0	0	0	0	0	0	0	0	0
10	1	1	1	0	0	0	0	0	0	0	0	1	1	0	1	0	0	0	0
11	2	1	2	0	0	0	1	1	0	0	0	0	1	0	0	0	0	0	0
12	0	1	1	1	0	0	0	0	0	0	0	1	0	0	1	0	0	0	0
13	2	1	2	0	0	0	0	0	0	0	0	0	1	0	1	0	0	0	0
14	2	0	2	0	0	0	0	0	0	0	0	1	0	0	2	0	0	0	0
15	1	1	2	0	0	0	0	0	0	0	0	1	0	0	2	1	0	0	0
16	1	1	2	0	0	0	0	0	0	0	0	0	0	0	1	0	0	0	0
17	1	1	2	0	0	0	1	0	0	0	0	0	0	0	1	0	0	0	0
18	0	1	2	0	0	0	1	0	0	0	0	0	0	0	0	1	1	1	1
19	1	0	2	0	0	0	0	0	0	0	0	0	0	0	1	0	0	0	0
20	1	1	2	0	0	0	0	0	0	0	0	1	0	0	0	0	0	0	0
21	1	1	2	0	0	0	0	1	0	0	0	0	0	0	1	0	0	0	0
22	0	1	1	0	0	0	1	1	0	1	0	0	0	0	1	0	0	0	0
23	1	0	1	0	1	0	0	0	0	0	0	1	0	0	0	0	0	0	0
24	1	1	1	0	0	0	0	0	0	0	0	0	0	0	0	0	0	0	0
25	1	1	1	0	0	0	0	0	0	0	0	0	1	0	0	0	0	0	0
26	1	0	2	0	0	0	1	0	0	0	0	0	0	0	1	0	0	0	0
27	1	1	1	0	0	0	0	0	0	0	0	1	1	0	1	0	0	0	0
28	0	1	1	0	0	0	0	0	0	0	0	1	0	0	1	0	0	0	0
29	1	1	2	0	0	0	0	0	1	0	0	1	0	0	1	0	0	0	0
30	1	1	3	0	0	0	0	1	1	0	0	0	1	0	1	1	0	1	0
31	1	1	1	0	0	0	0	0	0	0	0	1	0	0	1	0	0	0	0
32	1	1	2	0	0	0	1	0	0	0	0	0	1	0	1	1	1	1	1
33	0	0	1	0	0	0	1	1	0	0	0	0	1	0	1	0	0	0	0
34	0	0	1	1	0	0	0	1	0	0	0	0	0	0	0	0	0	0	0
35	1	1	2	0	0	0	0	1	0	0	0	0	0	0	2	0	0	0	0
36	1	1	2	1	0	0	1	1	0	0	0	0	1	0	2	1	0	1	0
37	1	1	3	0	0	0	0	0	0	0	0	0	0	0	0	0	0	0	0
38	1	1	2	0	0	0	0	1	1	0	0	0	0	0	1	0	0	0	0
39	1	0	2	0	0	0	1	1	1	0	0	0	1	0	1	0	0	0	0
40	1	1	1	0	0	0	0	0	0	0	0	0	1	0	0	0	0	0	0
41	2	0	2	0	0	0	0	0	0	0	0	0	0	0	0	0	0	0	1
42	1	0	2	0	0	0	0	0	0	0	0	0	0	0	1	0	0	0	0
43	0	0	1	0	0	0	1	0	0	0	0	0	1	0	1	0	0	0	0
44	1	0	3	0	0	0	1	0	0	0	0	0	1	0	1	0	0	0	0
45	1	1	2	0	0	0	0	0	0	0	0	0	0	0	1	0	0	0	0
46	2	0	3	1	1	0	0	0	0	0	0	0	0	0	1	0	0	0	0
47	1	0	3	0	0	0	0	0	0	0	0	0	1	0	0	0	0	0	0
48	1	1	1	0	0	0	1	0	0	0	0	0	1	0	1	0	1	0	1
49	1	0	2	0	0	0	0	0	0	0	0	0	0	0	0	0	0	0	0
50	1	0	1	0	0	0	0	0	0	0	0	0	0	0	0	0	0	0	0
51	1	1	1	0	0	0	0	0	0	0	0	0	1	0	0	0	0	0	0
52	2	1	2	0	0	0	0	0	0	0	0	0	1	0	1	0	0	0	1
53	1	1	2	0	0	0	0	0	0	0	0	0	1	0	2	0	0	0	0
54	0	1	1	0	0	0	0	0	0	0	0	1	0	0	1	0	0	0	0
55	1	0	2	0	1	0	0	0	0	0	0	0	1	0	1	0	0	0	0
56	1	1	1	0	0	0	0	0	0	0	0	0	0	0	0	0	0	0	0
57	1	0	2	0	0	0	0	0	0	0	0	0	1	0	0	0	0	0	1
58	1	1	1	0	0	0	0	0	0	0	0	0	1	0	0	0	0	0	1
59	0	0	2	0	0	0	1	0	0	0	0	0	0	0	1	0	0	0	0
60	0	0	1	0	0	0	0	0	0	0	0	1	0	0	1	0	1	0	1
61	1	0	2	0	0	0	0	0	0	0	0	0	0	0	0	0	0	0	0
62	2	0	2	0	0	0	0	0	0	0	0	0	1	0	0	0	0	0	0
63	1	0	2	0	0	0	0	0	0	0	0	0	1	0	1	0	0	0	0
64	1	0	1	0	0	0	0	1	0	0	0	0	1	0	2	0	1	0	1
65	1	1	2	0	0	0	0	0	0	0	0	0	0	0	2	0	1	0	0
66	0	0	1	0	0	0	0	0	0	0	0	0	1	0	1	0	0	0	1
67	1	1	1	0	0	0	0	0	0	0	0	0	0	0	0	0	0	0	0
68	0	0	1	0	0	0	0	0	0	0	0	0	0	0	1	0	0	0	0
69	1	1	1	0	0	0	1	1	0	0	0	0	1	0	1	0	0	0	0
70	0	1	1	1	0	0	0	0	0	0	0	1	1	0	1	0	0	0	0
71	1	1	3	0	0	0	0	0	0	0	0	0	1	0	1	0	0	0	0
72	1	1	2	0	0	0	1	0	0	0	0	0	0	0	1	0	0	0	0
73	0	0	1	0	0	0	0	0	0	0	0	0	0	0	0	0	0	0	0
74	1	1	1	0	0	0	1	0	0	0	0	1	0	0	1	0	0	0	0
75	1	1	2	0	0	0	0	0	0	0	0	0	1	0	1	0	0	0	0
76	1	1	2	0	0	1	1	0	0	0	0	0	0	0	0	0	0	0	0
77	1	1	2	0	0	0	1	0	0	0	0	0	0	0	2	0	0	0	0
78	1	1	2	1	0	0	1	1	0	0	0	1	1	0	0	0	0	0	0
79	0	0	1	0	0	0	0	0	0	0	0	0	0	0	2	0	1	1	1
80	1	1	1	0	0	0	0	0	0	0	0	0	1	0	0	0	0	0	0
81	1	1	2	0	0	0	0	0	0	0	0	0	0	0	0	0	0	0	0
82	0	0	1	0	0	0	0	1	0	0	0	0	1	0	0	0	0	0	0
83	1	1	2	1	0	0	1	0	0	0	0	0	0	0	1	1	1	1	1
84	1	1	2	1	0	0	0	0	0	0	0	0	0	0	1	0	0	0	0
85	1	0	3	0	0	0	1	0	1	0	0	0	1	0	2	0	0	0	0
86	1	1	1	1	0	0	0	0	0	0	0	0	1	0	1	0	0	0	0
87	2	1	3	0	0	0	0	0	0	0	0	0	1	0	1	1	1	1	1
88	2	1	3	0	0	0	1	0	0	0	0	0	0	0	0	0	0	0	1
89	1	1	1	0	0	0	1	0	0	0	0	0	0	0	0	0	0	0	0
90	1	1	2	0	0	0	0	0	0	0	0	0	1	0	0	0	0	0	0
91	1	0	2	0	0	0	0	0	0	0	0	0	0	0	0	0	0	0	0
92	1	1	2	0	0	0	0	0	0	0	0	0	1	0	0	0	0	0	0
93	1	1	2	0	0	0	0	0	0	0	0	0	0	0	0	0	0	0	0
94	1	1	1	0	0	0	0	0	0	0	0	1	0	0	1	0	0	0	0
95	0	0	1	0	0	0	0	1	0	0	0	1	0	0	2	1	0	1	0
96	1	1	1	0	0	0	0	1	0	0	0	0	0	0	0	0	0	0	0
97	1	1	1	0	0	0	0	0	1	0	0	0	0	0	0	1	0	1	0
98	1	1	1	0	0	0	0	1	0	0	0	0	0	0	1	0	0	0	1
99	2	1	3	1	0	0	0	0	0	0	0	0	1	0	1	0	0	0	0
100	1	1	1	0	0	0	0	0	0	0	0	1	0	0	0	0	0	0	0
101	1	1	1	0	0	0	0	0	0	0	0	0	1	0	0	0	0	0	0
102	1	1	1	0	0	0	0	0	1	0	0	0	1	0	1	0	0	0	0
103	0	0	2	1	0	0	1	0	0	0	0	0	0	0	0	0	0	0	0
104	0	1	2	0	0	0	0	0	0	0	0	1	1	0	1	0	0	0	0
105	1	1	1	0	0	0	1	0	0	0	0	1	0	0	1	0	0	0	0
106	0	1	1	0	0	0	0	0	0	0	0	1	0	0	0	0	0	0	0
107	1	0	2	1	0	0	1	1	0	0	0	0	0	0	1	0	0	0	0
108	1	1	2	0	0	0	0	0	0	0	0	0	0	0	1	0	0	0	0
109	2	1	3	0	0	0	1	0	0	0	0	1	0	0	1	0	0	0	0
110	2	1	3	0	0	0	0	0	0	0	0	0	0	0	1	0	0	1	1
111	1	1	2	0	0	0	0	0	0	0	0	0	0	0	0	0	0	0	0
112	1	0	2	1	0	0	0	0	0	0	0	0	1	0	0	0	0	0	0
113	1	1	1	0	0	0	1	0	0	0	0	1	1	0	1	0	0	0	1
114	1	1	2	0	1	0	1	1	0	1	1	0	1	0	0	0	0	0	1
115	1	1	1	0	0	0	0	0	0	0	0	0	0	0	1	0	0	0	0
116	1	0	3	1	1	0	1	1	1	1	0	0	0	0	2	0	0	0	0
117	1	1	2	0	1	0	0	0	0	0	1	0	1	0	1	0	0	0	1
118	1	0	2	0	0	0	1	0	0	0	0	1	1	0	2	0	0	0	0
119	1	0	2	1	0	0	1	0	0	0	0	1	0	0	1	1	0	1	0
120	2	1	1	0	0	0	0	0	0	0	0	0	0	0	1	0	0	0	1
121	2	1	1	0	0	0	0	1	0	0	0	1	0	0	1	0	0	0	0
122	1	0	1	1	0	0	0	0	0	0	0	0	0	0	1	0	0	0	0
123	0	1	1	0	0	0	0	0	0	0	0	0	1	0	1	0	0	0	0
124	0	1	1	0	0	0	1	1	0	0	0	1	0	0	2	0	0	0	0
125	1	1	2	0	0	0	0	0	0	0	0	0	0	0	1	0	0	0	0
126	1	1	2	0	0	0	0	0	0	0	0	0	0	0	0	0	0	0	0
127	1	0	2	0	0	0	0	0	0	0	0	1	1	0	1	0	0	0	1
128	1	0	2	0	0	0	0	0	0	0	0	0	0	0	1	0	0	0	0
129	0	1	1	0	0	0	0	1	0	0	0	1	0	0	1	0	0	0	0
130	1	0	1	0	0	0	0	0	1	1	0	0	1	0	1	0	0	1	1
131	1	1	1	0	0	0	0	0	0	0	0	1	0	0	1	0	0	0	1
132	1	1	2	0	0	0	0	0	0	0	0	0	1	0	0	0	0	0	0
133	1	0	3	0	1	1	0	0	0	0	0	1	0	0	1	0	0	0	0
134	1	0	1	0	0	0	1	0	1	0	0	0	0	0	0	0	0	0	0
135	1	1	2	0	0	0	0	1	0	0	0	0	0	0	0	0	0	0	0
136	2	0	3	0	0	0	1	0	1	0	0	0	0	0	0	0	0	0	0
137	0	1	1	0	0	0	1	0	0	0	0	1	0	0	0	0	0	0	1
138	0	0	1	0	1	0	0	0	0	1	0	0	1	0	0	0	0	0	1
LEGEND
AGERANGE		Pregnant Woman Age Range
EDULEVEL		Pregnant Woman Education Level
NPREG		Number of Pregnancy
IND_SMOK		IND_Smoking
IND_HG		IND_Hypertension Gestacional
IND_GD		IND_Gestacional Diabetes
IND_UTI		IND_Urinary Tract Infection
IND_VULVO		IND_Vulvovaginitis
IND_BLEEDING		IND_3 trimester bleeding
IND_PE		IND_Pre eclampsia
IND_ECLAMP		IND_Eclapmsia
IND_PROM		IND_Premature Rupture Of the Membrane
IND_LABORINFEC		IND_Labor Infecction
SEVERofPD		Severity of Periodontal Disease
IND_PREMAT		IND_Prematurity
IND_FGR		IND_Fetal Growth Restriction
IND_LBW		IND_Low Birth Weight
IND_SGA		IND_Small for Gestacional Age

## Sheet: NEW CODE
NEWCODE	COD	IND_LIQ	AGERANGE	EDULEVEL	IND_APGAR1st<7	IND_NEOHOSP	IND_NEOINF	IND_NEODEATH	IND_PD	IND_SPD	MAT.AGE
1	1	1	1	1	0	0	0	0	1	0	20
2	2	1	2	1	0	0	0	0	1	1	38
3	3	0	0	0	0	0	0	0	0	0	17
4	4	1	1	1	0	1	1	0	1	0	21
5	5	1	1	1	0	0	0	0	1	0	21
6	6	1	0	1	0	0	0	0	0	0	17
7	7	1	1	0	0	0	0	0	1	1	21
8	8	1	0	1	0	0	0	0	1	0	18
9	9	1	1	1	0	0	0	0	0	0	24
10	10	1	1	1	0	0	0	0	1	0	24
11	11	1	2	1	0	0	0	0	0	0	35
12	12	1	0	1	0	0	0	0	1	0	18
13	13	1	2	1	0	0	0	0	1	0	35
14	14	1	2	0	0	0	0	0	1	1	35
15	15	1	1	1	0	0	0	0	1	1	23
16	16	0	1	1	0	0	0	1	1	0	26
17	17	0	1	2	0	0	0	0	1	0	22
18	18	1	0	1	1	0	0	1	0	0	18
19	19	1	1	0	0	0	0	0	1	0	21
20	20	1	1	1	1	0	0	0	0	0	31
21	21	0	1	1	0	0	0	0	1	0	24
22	23	1	0	1	1	0	0	0	1	0	15
23	24	1	1	0	0	0	0	0	0	0	22
24	25	1	1	1	0	0	0	0	0	0	25
25	26	1	1	1	0	0	0	0	0	0	29
26	27	1	1	0	0	0	0	0	1	0	21
27	28	1	1	1	1	0	0	0	1	0	23
28	29	1	0	1	0	0	0	0	1	0	16
29	30	1	1	1	1	0	0	0	1	0	25
30	31	1	1	1	1	1	1	0	1	0	23
31	32	1	1	1	0	0	0	0	1	0	22
32	33	1	1	1	0	1	0	0	1	0	24
33	34	1	0	0	0	0	0	0	1	0	17
34	35	1	0	0	0	0	0	0	0	0	18
35	36	1	1	1	0	0	0	0	1	1	30
36	37	1	1	1	1	1	0	0	1	1	28
37	38	1	1	1	0	0	0	0	0	0	34
38	39	1	1	1	0	0	0	0	1	0	25
39	40	1	1	0	0	1	0	0	1	0	21
40	41	1	1	1	0	0	0	0	0	0	26
41	42	1	2	0	0	0	0	0	0	0	37
42	43	1	1	0	0	0	0	0	1	0	26
43	44	1	0	0	0	0	0	0	1	0	18
44	45	1	1	0	0	0	0	0	1	0	30
45	46	1	1	1	1	0	0	0	1	0	26
46	47	1	2	0	0	0	0	0	1	0	36
47	48	1	1	0	0	0	0	0	0	0	27
48	49	1	1	1	0	0	0	0	1	0	22
49	50	0	1	0	0	0	0	0	0	0	26
50	51	0	1	0	0	0	0	0	0	0	26
51	52	1	1	1	0	0	0	0	0	0	26
52	53	1	2	1	0	0	0	0	1	0	36
53	54	1	1	1	0	0	0	0	1	1	28
54	55	1	0	1	0	0	0	0	1	0	16
55	56	0	1	0	1	0	0	0	1	0	26
56	57	1	1	1	0	0	0	0	0	0	26
57	58	1	1	0	0	0	0	0	0	0	33
58	59	1	1	1	0	0	0	0	0	0	23
59	60	1	1	0	0	0	0	0	1	0	19
60	61	1	0	0	0	0	0	0	1	0	14
61	62	1	1	0	0	0	0	0	0	0	20
62	63	1	2	0	0	0	0	0	0	0	35
63	64	1	1	0	0	0	0	0	1	0	26
64	65	1	1	0	0	0	0	0	1	1	25
65	66	1	1	1	0	0	0	0	1	1	29
66	67	1	0	0	0	0	0	0	1	0	18
67	68	1	1	1	0	0	0	0	0	0	23
68	69	1	0	0	0	0	0	0	1	0	18
69	70	0	1	1	0	0	0	0	1	0	21
70	71	1	0	1	0	0	0	0	1	0	18
71	72	0	1	1	0	0	0	0	1	0	25
72	73	1	1	1	0	0	0	0	1	0	28
73	74	1	0	0	0	0	0	0	0	0	14
74	75	1	1	1	0	0	0	0	1	0	23
75	76	1	1	1	0	0	0	0	1	0	33
76	77	1	1	1	0	0	0	0	0	0	22
77	78	1	1	1	1	0	0	0	1	1	32
78	80	1	1	1	0	1	0	0	0	0	28
79	81	1	0	0	0	0	0	0	1	1	17
80	82	1	1	1	0	0	0	0	0	0	21
81	83	1	1	1	0	0	0	0	0	0	21
82	84	1	0	0	0	0	0	0	0	0	17
83	85	1	1	1	0	0	0	0	1	0	30
84	86	1	1	1	0	0	0	0	1	0	28
85	87	1	1	0	0	0	0	0	1	1	33
86	88	1	1	1	0	0	0	0	1	0	27
87	89	1	2	1	1	1	0	0	1	0	40
88	90	1	2	2	0	0	0	0	0	0	38
89	91	1	1	1	0	0	0	0	0	0	28
90	92	0	1	1	0	0	0	0	0	0	30
91	93	1	1	0	0	0	0	0	0	0	26
92	94	1	1	1	0	0	0	0	0	0	21
93	95	1	1	1	0	0	0	0	0	0	23
94	96	1	1	1	0	0	0	0	1	0	24
95	97	1	0	0	0	1	0	0	1	1	16
96	98	1	1	1	0	0	0	0	0	0	27
97	99	1	1	1	1	0	0	1	0	0	20
98	100	1	1	1	0	0	0	0	1	0	21
99	101	1	2	1	0	0	0	0	1	0	42
100	102	1	1	1	0	0	0	0	0	0	20
101	103	1	1	1	1	0	0	0	0	0	24
102	104	1	1	2	0	0	0	0	1	0	26
103	106	1	0	0	0	0	0	0	0	0	18
104	107	1	0	1	1	1	0	0	1	0	18
105	108	1	1	2	0	0	0	0	1	0	23
106	109	1	0	1	0	1	1	0	0	0	18
107	110	1	1	0	0	1	0	0	1	0	20
108	111	1	1	1	0	0	0	0	1	0	25
109	112	1	2	1	0	0	0	0	1	0	41
110	113	1	2	1	0	0	0	0	1	0	36
111	114	0	1	1	0	0	0	0	0	0	34
112	115	1	1	0	0	0	0	0	0	0	34
113	116	1	1	1	0	0	0	0	1	0	22
114	117	1	1	1	0	0	0	0	0	0	22
115	118	1	1	1	0	0	0	0	1	0	22
116	119	1	1	0	0	0	0	0	1	1	27
117	120	1	1	1	0	0	0	0	1	0	34
118	121	1	1	0	0	0	0	0	1	1	34
119	122	1	1	0	0	0	0	0	1	0	31
120	123	1	2	1	1	0	0	0	1	0	44
121	124	1	2	2	0	0	0	0	1	0	39
122	125	1	1	0	0	0	0	0	1	0	21
123	126	1	0	1	0	0	0	0	1	0	17
124	128	1	0	1	0	0	0	0	1	1	17
125	129	1	1	1	0	0	0	0	1	0	24
126	130	1	1	1	0	0	0	0	0	0	21
127	131	1	1	0	0	0	0	0	1	0	25
128	132	1	1	0	0	0	0	0	1	0	22
129	133	1	1	1	0	0	0	0	1	0	19
130	134	0	1	0	0	0	0	0	1	0	29
131	135	1	1	1	0	0	0	0	1	0	29
132	136	1	1	1	0	0	0	0	0	0	28
133	137	1	1	0	0	0	0	0	1	0	34
134	138	1	1	0	0	1	0	0	0	0	20
135	139	1	1	1	0	0	0	0	0	0	27
136	140	1	2	0	0	0	0	0	0	0	36
137	141	1	0	1	0	0	0	0	0	0	18
138	142	1	0	0	1	1	0	0	0	0	18
LEGEND
AGERANGE
EDULEVEL
IND_APGAR1st<7
IND_NEOHOSP
IND_NEOINF
IND_NEODEATH
IND_PD
IND_SPD
MAT.AGE
